# Supplementary material for: Spiradiclis pengshuiensis (Ophiorrhizeae, Rubioideae), a new species from Chongqing, China
Source: PhytoKeys. 2016 May 18;(63):41–5. doi: 10.3897/phytokeys.63.8016 (PMC4956927; doi:10.3897/phytokeys.63.8016)
Supplement: XML Treatment for Spiradiclis pengshuiensis [file phytokeys.63.8016-treatment1.xml]

<!DOCTYPE tp:taxon-treatment
  PUBLIC "-//TaxonX//DTD Taxonomic Treatment Publishing DTD v0 20100105//EN" "tax-treatment-NSO.dtd">
<tp:taxon-treatment xmlns:tp="http://www.plazi.org/taxpub"><tp:treatment-meta><kwd-group><label>Taxon classification</label><kwd><named-content content-type="kingdom">Plantae</named-content></kwd><kwd><named-content content-type="order">Gentianales</named-content></kwd><kwd><named-content content-type="family">Rubiaceae</named-content></kwd></kwd-group><mixed-citation publication-type="journal"><person-group><name><surname>Pan</surname><given-names>Bo</given-names></name><name><surname>Ma</surname><given-names>Hu-Sheng</given-names></name><name><surname>Wang</surname><given-names>Rui-Jiang</given-names></name></person-group><article-title><italic><tp:taxon-name><tp:taxon-name-part taxon-name-part-type="genus">Spiradiclis</tp:taxon-name-part> <tp:taxon-name-part taxon-name-part-type="species">pengshuiensis</tp:taxon-name-part></tp:taxon-name></italic> (<tp:taxon-name><tp:taxon-name-part taxon-name-part-type="tribe">Ophiorrhizeae</tp:taxon-name-part></tp:taxon-name>, <tp:taxon-name><tp:taxon-name-part taxon-name-part-type="subfamily">Rubioideae</tp:taxon-name-part></tp:taxon-name>), a new species from Chongqing, China</article-title><source>PhytoKeys</source><day>18</day><month>5</month><year>2016</year><volume>2016</volume><issue>63</issue><fpage>41</fpage><lpage>45</lpage><pub-id pub-id-type="doi">10.3897/phytokeys.63.8016</pub-id></mixed-citation></tp:treatment-meta><tp:nomenclature><tp:taxon-name>
            <tp:taxon-name-part taxon-name-part-type="genus">Spiradiclis</tp:taxon-name-part>
            <tp:taxon-name-part taxon-name-part-type="species">pengshuiensis</tp:taxon-name-part>
            <object-id xmlns:xlink="http://www.w3.org/1999/xlink" content-type="ipni" xlink:type="simple">urn:lsid:ipni.org:names:77154905-1</object-id>
          </tp:taxon-name><tp:taxon-authority>B. Pan &amp; R. J. Wang</tp:taxon-authority><tp:taxon-status xmlns:xlink="http://www.w3.org/1999/xlink" xlink:type="simple">sp. nov.</tp:taxon-status><xref ref-type="fig" rid="F1">Figure 1</xref></tp:nomenclature><tp:treatment-sec sec-type="diagnosis"><title>Diagnosis.</title><p>
            <italic><tp:taxon-name><tp:taxon-name-part taxon-name-part-type="genus">Spiradiclis</tp:taxon-name-part> <tp:taxon-name-part taxon-name-part-type="species">pengshuiensis</tp:taxon-name-part></tp:taxon-name></italic> is similar to <italic><tp:taxon-name><tp:taxon-name-part taxon-name-part-type="genus">Spiradiclis</tp:taxon-name-part> <tp:taxon-name-part taxon-name-part-type="species">pauciflora</tp:taxon-name-part></tp:taxon-name></italic> L. Wu &amp; Q. R. Liu, from which it differs in having linear (vs. triangular) stipules, 4–6 (vs. 3–4) secondary veins each side of the leaf laminas, salverform (vs. funnelform) corolla with 9–15 mm (vs. 7–9 mm) long tubes (Table <xref ref-type="table" rid="T1">1</xref>).</p><table-wrap id="T1" position="float" orientation="portrait"><label>Table 1.</label><caption><p>Morphological comparison of <italic><tp:taxon-name><tp:taxon-name-part taxon-name-part-type="genus">Spiradiclis</tp:taxon-name-part> <tp:taxon-name-part taxon-name-part-type="species">pengshuiensis</tp:taxon-name-part></tp:taxon-name></italic> and <italic><tp:taxon-name><tp:taxon-name-part taxon-name-part-type="genus">Spiradiclis</tp:taxon-name-part> <tp:taxon-name-part taxon-name-part-type="species">pauciflora</tp:taxon-name-part></tp:taxon-name></italic>.</p></caption><table id="TID0E5OAC" rules="all"><tbody><tr><th rowspan="1" colspan="1">Characters</th><th rowspan="1" colspan="1">
              <italic><tp:taxon-name><tp:taxon-name-part taxon-name-part-type="genus">Spiradiclis</tp:taxon-name-part> <tp:taxon-name-part taxon-name-part-type="species">pengshuiensis</tp:taxon-name-part></tp:taxon-name></italic>
            </th><th rowspan="1" colspan="1">
              <italic><tp:taxon-name><tp:taxon-name-part taxon-name-part-type="genus">Spiradiclis</tp:taxon-name-part> <tp:taxon-name-part taxon-name-part-type="species">pauciflora</tp:taxon-name-part></tp:taxon-name></italic>
            </th></tr><tr><td rowspan="1" colspan="1">Habit</td><td rowspan="1" colspan="1">Erect or prostrate at base</td><td rowspan="1" colspan="1">Creeping or with upper parts ascending</td></tr><tr><td rowspan="1" colspan="1">Indument</td><td rowspan="1" colspan="1">Pubescent whole plant surfaces</td><td rowspan="1" colspan="1">Pubescent whole plant surfaces</td></tr><tr><td rowspan="1" colspan="1">Stem</td><td rowspan="1" colspan="1">Terete</td><td rowspan="1" colspan="1">Terete</td></tr><tr><td rowspan="1" colspan="1">Stipules</td><td rowspan="1" colspan="1">Linear, 0.9–1.2 mm long</td><td rowspan="1" colspan="1">Triangular, less than 1 mm</td></tr><tr><td rowspan="1" colspan="1">Petioles length (mm)</td><td rowspan="1" colspan="1">3.5–23.5</td><td rowspan="1" colspan="1">3–10</td></tr><tr><td rowspan="1" colspan="1">Leaf blades</td><td rowspan="1" colspan="1">Ovate; base cuneate or late cuneate, asymmetry, decurrent; apex obtuse to rounded</td><td rowspan="1" colspan="1">Ovate to elliptic-ovate; base obtuse to broadly cuneate; apex obtuse to acute</td></tr><tr><td rowspan="1" colspan="1">Leaf texture</td><td rowspan="1" colspan="1">Papery</td><td rowspan="1" colspan="1">Papery</td></tr><tr><td rowspan="1" colspan="1">Leaf size (mm)</td><td rowspan="1" colspan="1">(4–) 7–15(–25) × (2.5–) 5–10 (–15)</td><td rowspan="1" colspan="1">5–20 × 5–15</td></tr><tr><td rowspan="1" colspan="1">Leaf color</td><td rowspan="1" colspan="1">Green adaxially and pale green abaxially</td><td rowspan="1" colspan="1">Olive-green adaxially, pale or sometime purplish red abaxially</td></tr><tr><td rowspan="1" colspan="1">Secondary veins on each side</td><td rowspan="1" colspan="1">4–6</td><td rowspan="1" colspan="1">3–4</td></tr><tr><td rowspan="1" colspan="1">Inflorescence</td><td rowspan="1" colspan="1">Terminal, 1–7(–12)-flowered</td><td rowspan="1" colspan="1">Terminal, 3–7(–9)-flowered</td></tr><tr><td rowspan="1" colspan="1">Peduncle length (cm)</td><td rowspan="1" colspan="1">1–2.1</td><td rowspan="1" colspan="1">1–3</td></tr><tr><td rowspan="1" colspan="1">Pedicel length (mm)</td><td rowspan="1" colspan="1">0–2</td><td rowspan="1" colspan="1">0.3–3</td></tr><tr><td rowspan="1" colspan="1">Calyx lobes</td><td rowspan="1" colspan="1">Lanceolate, 0.8–1.5 mm long</td><td rowspan="1" colspan="1">Ovate-triangular, 1.2–1.6 mm long</td></tr><tr><td rowspan="1" colspan="1">Corolla</td><td rowspan="1" colspan="1">Salverform; corolla tube 9–15 cm long; lobes oval, 5–7.5 mm long</td><td rowspan="1" colspan="1">Funnelform; corolla tube 7–9 mm long; lobes ovate-triangular, 2.5–3 mm long</td></tr><tr><td rowspan="1" colspan="1">Pin flowers</td><td rowspan="1" colspan="1">Corolla pubescent adaxially, without ring hairs; styles 9–12 mm long</td><td rowspan="1" colspan="1">Ring hairs present in adaxial side of corolla; styles 7.5–8.5 mm long</td></tr><tr><td rowspan="1" colspan="1">Style length in thrum flowers (mm)</td><td rowspan="1" colspan="1">ca. 5</td><td rowspan="1" colspan="1">2.7–3</td></tr><tr><td rowspan="1" colspan="1">Capsules</td><td rowspan="1" colspan="1">Subglobose, 3–5 mm in diam.</td><td rowspan="1" colspan="1">Subglobose, ca. 2 mm in diam.</td></tr><tr><td rowspan="1" colspan="1">Phenology</td><td rowspan="1" colspan="1">Flowering in November to next January, fruiting in December to February</td><td rowspan="1" colspan="1">Flowering in March to June, fruiting in May to August</td></tr></tbody></table></table-wrap></tp:treatment-sec><tp:treatment-sec sec-type="material"><title>Type.</title><p>CHINA. Chongqing Municipality: Pengshui County, Hanxia Town, Baixiang Village, <named-content xmlns:xlink="http://www.w3.org/1999/xlink" content-type="dwc:verbatimCoordinates" xlink:type="simple"><named-content content-type="geo-json" specific-use="{&#34;type&#34;:&#34;Point&#34;,&#34;coordinates&#34;:[108.1,29.133333]}" xlink:type="simple">29°8'N, 108°6'E</named-content></named-content>, 360 m alt., 29 Nov 2014, Rui-Jiang Wang 2931, long-styled flower (holotype <named-content xmlns:xlink="http://www.w3.org/1999/xlink" content-type="dwc:institutional_code" xlink:type="simple">IBSC</named-content>; isotypes <named-content xmlns:xlink="http://www.w3.org/1999/xlink" content-type="dwc:institutional_code" xlink:type="simple">IBSC</named-content>).</p></tp:treatment-sec><tp:treatment-sec sec-type="description"><title>Description.</title><p>Perennial herbs, 4–9 cm tall, densely pubescent on plant surfaces; stems erect or prostrate at base and then ascending, terete, rooting at nodes; inter nodes 2–15 mm long. Stipules linear, 0.9–1.2 mm long. Petiole (3.5–)7–12(–23.5) mm long. Leaf blades opposite, ovate, (4–)7–15(–25) × (2.5–)5–10(–15) mm; base cuneate or late cuneate, asymmetry, decurrent; apex obtuse to rounded, papery, green adaxially and pale green abaxially; secondary veins 4–6 on each side; margin revolute slightly. Inflorescence terminal, cymose, 1–7(–12)-flowered but only 1–3 blooming simultaneously; peduncles 1–2.1 cm long; bracts and bracteoles linear, 1–2 mm long. Flowers distylous; pedicels 0–2 mm long; hypanthium obconical, 1–2 mm long; calyx lobes 5, lanceolate, 0.8–1.5 × ca. 0.4 mm. Corolla salverform, white adaxially, pinkish to white abaxially, pubescent both sides; tube 9–15 × 1.5–2 mm; lobes (4–)5, oval, 5–7.5 × 2.5–3.5 mm. Stamens 5; anthers linear-oblong, 1.5–2 mm long, dorsi-fixed. Stigma bilobed, lobes ovoid; ovary 2-celled, ovules many, axile. Long-styled flowers: <!--PageBreak-->stamens included; filaments adnate to the lower corolla tube, ca. 1.5 mm long; styles 9–12 mm long; stigma ca. 0.5 mm long, red to brown, extended to corolla throat, not exserted. Short-styled flowers: stamens extended to corolla throat, not exserted; filaments adnate to upper corolla tube, ca. 0.5 mm long; styles ca. 5 mm long; stigmas ca. 1.5 mm long, included. Capsules subglobose, 3–5 mm in diam., with persistent calyx lobes, dehiscent septicidally and loculicidally; valves 4, ovate, 3–5 mm long. Seeds 15–20 per capsule, ca. 0.5 mm long, brown, irregular pyramid to cuboid, foveolate on surface.</p><fig id="F1" position="float" orientation="portrait"><label>Figure 1.</label><caption><p>
          <italic><tp:taxon-name><tp:taxon-name-part taxon-name-part-type="genus">Spiradiclis</tp:taxon-name-part> <tp:taxon-name-part taxon-name-part-type="species">pengshuiensis</tp:taxon-name-part></tp:taxon-name></italic> sp. nov. <bold>A</bold> habitat <bold>B</bold> habit <bold>C</bold> linear stipules <bold>D</bold> visiting insects <bold>E</bold> bracts and hypanthium <bold>F–I</bold> longitudinal section of long- (<bold>F, H</bold>) and short-styled flowers (<bold>G, I</bold>), respectively, showing the induments, relative positions and morphology of the stigmas and anthers and the developing capsules in distylous flowers <bold>J</bold> infructescence <bold>K–L</bold> transverse and longitudinal section of young capsules, respectively <bold>M</bold> mature capsule <bold>N</bold> dehiscent capsules <bold>O</bold> seeds. Photos by Ruijiang Wang.</p></caption><graphic xmlns:xlink="http://www.w3.org/1999/xlink" xlink:href="phytokeys-063-041-g001.jpg" position="float" orientation="portrait" xlink:type="simple" id="oo_89184.jpg"/></fig></tp:treatment-sec><tp:treatment-sec sec-type="Phenology"><title>Phenology.</title><p>Flowers from November to next January; fruits from December to next February.</p></tp:treatment-sec><tp:treatment-sec sec-type="distribution"><title>Distribution and habitat.</title><p>
            <italic><tp:taxon-name><tp:taxon-name-part taxon-name-part-type="genus">Spiradiclis</tp:taxon-name-part> <tp:taxon-name-part taxon-name-part-type="species">pengshuiensis</tp:taxon-name-part></tp:taxon-name></italic> is known only from the type locality. Its habitat is on the cliffs nearby the A-Yi-He river but with very poor conditions.</p></tp:treatment-sec><tp:treatment-sec sec-type="Conservation status"><title>Conservation status.</title><p>Only three small populations and less than 500 individuals of <italic><tp:taxon-name><tp:taxon-name-part taxon-name-part-type="genus">Spiradiclis</tp:taxon-name-part> <tp:taxon-name-part taxon-name-part-type="species">pengshuiensis</tp:taxon-name-part></tp:taxon-name></italic> within 5 km<sup>2</sup> were found in the A-Yi-He Scenic Area. The tourist activity is the primary factor in the decline of populations. In addition, the <!--PageBreak--><!--PageBreak-->plants always grow on the cliffs with little soil and insufficient water, which limited the development and dispersal of the species. Therefore we assign a preliminary IUCN threat status of Vulnerable [VU, B2ab(ii, iii, iv)] to <italic><tp:taxon-name><tp:taxon-name-part taxon-name-part-type="genus">Spiradiclis</tp:taxon-name-part> <tp:taxon-name-part taxon-name-part-type="species">pengshuiensis</tp:taxon-name-part></tp:taxon-name></italic> (<xref ref-type="bibr" rid="B3">IUCN 2001</xref>).</p></tp:treatment-sec><tp:treatment-sec sec-type="material"><title>Specimens examined.</title><p>
            <bold>CHINA. Chongqing Municipality</bold>: Pengshui County, Hanxia Town, Baixiang Village, <named-content xmlns:xlink="http://www.w3.org/1999/xlink" content-type="dwc:verbatimCoordinates" xlink:type="simple"><named-content content-type="geo-json" specific-use="{&#34;type&#34;:&#34;Point&#34;,&#34;coordinates&#34;:[108.1,29.133333]}" xlink:type="simple">29°8'N, 108°6'E</named-content></named-content>, 350 m alt., 29 Nov 2014, short-styled flowers, Rui-Jiang Wang 2932, 2937 (<named-content xmlns:xlink="http://www.w3.org/1999/xlink" content-type="dwc:institutional_code" xlink:type="simple">IBSC</named-content>); same locality, 12 Jan 2016, fruiting, Rui-Jiang Wang 3095, 3099 (<named-content xmlns:xlink="http://www.w3.org/1999/xlink" content-type="dwc:institutional_code" xlink:type="simple">IBSC</named-content>).</p></tp:treatment-sec><ref-list><ref id="B3"><mixed-citation xmlns:xlink="http://www.w3.org/1999/xlink" xlink:type="simple">
          <institution xlink:type="simple">IUCN</institution> (<year>2001</year>) <source>IUCN Red List Categories and Criteria (Version 3.1)</source>. <publisher-name>IUCN Species Survival Commission</publisher-name>, <publisher-loc>Gland, Switzerland and Cambridge</publisher-loc>. <ext-link xlink:type="simple" ext-link-type="uri" xlink:href="http://www.iucnredlist.org/info/categories_criteria2001">http://www.iucnredlist.org/info/categories_criteria2001</ext-link></mixed-citation></ref></ref-list></tp:taxon-treatment>
